# Supplementary material for: CarSite-II: an integrated classification algorithm for identifying carbonylated sites based on K-means similarity-based undersampling and synthetic minority oversampling techniques
Source: BMC Bioinformatics. 2021 Apr 26;22:216. doi: 10.1186/s12859-021-04134-3 (PMC8077735; doi:10.1186/s12859-021-04134-3)
Supplement: Supplementary file 3 — Additional file 3: SubTable 3. Web-Server Guide. [file 12859_2021_4134_MOESM3_ESM.xlsx]

## Sheet: Sheet1
Classifier	AminoType	H	p-value	Classifier	AminoType	H	p-value
CarSite-CarSiteII	K	1	4.7226e-141	Without resampling-CarSiteII	K	1	4.3029e-44
	P	1	6.9459e-82		P	1	5.8031e-18
	R	1	4.2534e-219		R	1	6.6038e-12
	T	1	2.0876e-143		T	1	3.9413e-05
CarSPred-CarSiteII	K	1	0.00016132	KSU undersampling-CarSiteII	K	1	2.1145e-154
	P	1	3.7236e-28		P	1	1.9633e-16
	R	1	6.33e-31		R	1	1.8096e-99
	T	1	1.524e-34		T	1	1.3061e-77
CarSPredY-CarSiteII	K	1	1.3363e-77	SMOTE-CarSiteII	K	1	0.00043483
	P	1	1.4168e-135		P	1	0.0325
	R	1	1.0783e-40		R	1	0.0036
	T	1	3.7977e-45		T	1	6.3547e-08
